# Supplementary material for: Analysis of molecular mechanism of Chinese medicine Jinhong decoction (JHD) in synergistically treating sepsis and COVID-19 based on network pharmacology
Source: PLoS One. 2025 Dec 18;20(12):e0339457. doi: 10.1371/journal.pone.0339457 (PMC12714189; doi:10.1371/journal.pone.0339457)
Supplement: S1 Table — (XLSX) [file pone.0339457.s004.xlsx]

## Sheet: Sheet1
Abbreviations List
AKT1	RAC-alpha serine/threonine-protein Kinase
ALI	acute lung injury
APACHE II	acute physiology and chronic health evaluation II
ARDS	acute respiratory distress syndrome
BCL2	Apoptosis regulator Bcl-2
BP	biological process
CC	cellular component
COVID-19	Coronavirus disease 2019
DEGs	differentially expressed genes
DL	drug-likeness
GEO	Gene Expression Omnibus
GO	Gene Ontology
HIF1A	Hypoxia-inducible Factor 1-alpha
ICAM-1	intercellular adhesion molecule-1
ICAM1	Intercellular Adhesion Molecule 1
IL-1β	interleukin-1β
IL-6	interleukin-6
JHD	Jinhong decoction
KEGG	Kyoto Encyclopedia of Genes and Genomes
MF	molecular function
MMP-1	mesenchymal collagenase-1
MMP9	Matrix Metalloproteinase-9
NF-κB	nuclear transcription factor-κB
OB	oral bioavailability
PPARγ	peroxisome proliferator-activated receptor γ
PPI	protein-protein interaction
SARS-CoV-2	severe acute respiratory syndrome coronavirus 2
SMILES	simplified molecular input line entry system
SOFA	sequential organ failure assessment
TCM	Chinese medicine
TCMSP	Traditional Chinese Medicine Systems Pharmacology Database and Analysis Platform
TLR-2	Toll-like receptor 2
TLR4	Toll-like Receptor 4
TNF-α	tumour necrosis factor-α
