# Supplementary material for: Analysis of molecular mechanism of Chinese medicine Jinhong decoction (JHD) in synergistically treating sepsis and COVID-19 based on network pharmacology
Source: PLoS One. 2025 Dec 18;20(12):e0339457. doi: 10.1371/journal.pone.0339457 (PMC12714189; doi:10.1371/journal.pone.0339457)
Supplement: S2 Table — (XLSX) [file pone.0339457.s005.xlsx]

## Sheet: Sheet1
Table S2. Summary of GEO datasets for patients with sepsis or COVID-19.
GSE number	Platforms	sample	Sample_description	Sex	Age range	Disease status
GSE95233	GPL570	51 septic shock patients and 22 healthy volunteers	Gene expression data from whole blood	Male:29 Female:42 H:2	25-85	Health and Disease(Non Survivor and Survivor)
GSE17110	GPL16791	44 covid-19 patients and 10 Healthy donnors	Gene expression data from whole blood	Male:47 Female:7	29-74	Health and Severe Covid-19
