# Supplementary material for: Analysis of molecular mechanism of Chinese medicine Jinhong decoction (JHD) in synergistically treating sepsis and COVID-19 based on network pharmacology
Source: PLoS One. 2025 Dec 18;20(12):e0339457. doi: 10.1371/journal.pone.0339457 (PMC12714189; doi:10.1371/journal.pone.0339457)
Supplement: S3 Table — (XLSX) [file pone.0339457.s006.xlsx]

## Sheet: Sheet1
Table S3. Summary of GO and KEGG pathway enrichment terms.
Category	GO/KEGG ID	Term
BP	GO:0032757	positive regulation of interleukin-8 production
BP	GO:0032496	response to lipopolysaccharide
BP	GO:0006954	inflammatory response
BP	GO:0045766	positive regulation of angiogenesis
BP	GO:0032755	positive regulation of interleukin-6 production
BP	GO:0071260	cellular response to mechanical stimulus
BP	GO:0001525	angiogenesis
BP	GO:0030335	positive regulation of cell migration
BP	GO:0048661	positive regulation of smooth muscle cell proliferation
BP	GO:0010628	positive regulation of gene expression
BP	GO:0043123	positive regulation of canonical NF-kappaB signal transduction
BP	GO:0071222	cellular response to lipopolysaccharide
BP	GO:0001934	positive regulation of protein phosphorylation
BP	GO:0032722	positive regulation of chemokine production
BP	GO:0034097	response to cytokine
BP	GO:0034614	cellular response to reactive oxygen species
BP	GO:0001666	response to hypoxia
BP	GO:0032760	positive regulation of tumor necrosis factor production
BP	GO:0032727	positive regulation of interferon-alpha production
BP	GO:0038084	vascular endothelial growth factor signaling pathway
CC	GO:0005615	extracellular space
CC	GO:0009986	cell surface
CC	GO:0009897	external side of plasma membrane
CC	GO:0032991	protein-containing complex
CC	GO:0005886	plasma membrane
CC	GO:0005737	cytoplasm
CC	GO:0005576	extracellular region
CC	GO:0045121	membrane raft
CC	GO:0062023	collagen-containing extracellular matrix
CC	GO:0030141	secretory granule
CC	GO:0005925	focal adhesion
CC	GO:0048471	perinuclear region of cytoplasm
CC	GO:0043235	receptor complex
CC	GO:0090575	RNA polymerase II transcription regulator complex
CC	GO:0032009	early phagosome
CC	GO:0005829	cytosol
CC	GO:0036020	endolysosome membrane
CC	GO:0070062	extracellular exosome
CC	GO:0005768	endosome
CC	GO:0035578	azurophil granule lumen
MF	GO:0042802	identical protein binding
MF	GO:0008201	heparin binding
MF	GO:0004175	endopeptidase activity
MF	GO:0008233	peptidase activity
MF	GO:0002020	protease binding
MF	GO:0140801	histone H2AXY142 kinase activity
MF	GO:0035401	histone H3Y41 kinase activity
MF	GO:0031625	ubiquitin protein ligase binding
MF	GO:0042803	protein homodimerization activity
MF	GO:0019899	enzyme binding
MF	GO:0005178	integrin binding
MF	GO:0005515	protein binding
MF	GO:0004252	serine-type endopeptidase activity
MF	GO:0004222	metalloendopeptidase activity
MF	GO:0019901	protein kinase binding
MF	GO:0070492	oligosaccharide binding
MF	GO:0020037	heme binding
MF	GO:0008237	metallopeptidase activity
MF	GO:0097110	scaffold protein binding
MF	GO:0033691	sialic acid binding
PATHWAY	KEGG:hsa04933	AGE-RAGE signaling pathway in diabetic complications
PATHWAY	KEGG:hsa05417	Lipid and atherosclerosis
PATHWAY	KEGG:hsa04066	HIF-1 signaling pathway
PATHWAY	KEGG:hsa05200	Pathways in cancer
PATHWAY	KEGG:hsa05418	Fluid shear stress and atherosclerosis
PATHWAY	KEGG:hsa04668	TNF signaling pathway
PATHWAY	KEGG:hsa05235	PD-L1 expression and PD-1 checkpoint pathway in cancer
PATHWAY	KEGG:hsa05164	Influenza A
PATHWAY	KEGG:hsa05152	Tuberculosis
PATHWAY	KEGG:hsa04064	NF-kappa B signaling pathway
